# Supplementary material for: Developmental features and unique characteristics of peptide-specific PLZF+ innate-like T cells in mice
Source: Nat Commun. 2025 Jun 6;16:5274. doi: 10.1038/s41467-025-60617-4 (PMC12144119; doi:10.1038/s41467-025-60617-4)
Supplement: Supplementary file 4 — Source Data [file 41467_2025_60617_MOESM4_ESM.xlsx]

## Sheet: Figure 3b
Figure 3b right panel
	seurat_clusters	cell type	porportions
	0	iNKT	0.110733
	1	iNKT	0.337449
	2	iNKT	0.505474
	3	iNKT	0.733876
	4	iNKT	0.634872
	5	iNKT	0.586047
	6	iNKT	0.16622
	7	iNKT	0.769231
	0	PILT	0.889267
	1	PILT	0.662551
	2	PILT	0.494526
	3	PILT	0.266124
	4	PILT	0.365128
	5	PILT	0.413953
	6	PILT	0.83378
	7	PILT	0.230769

## Sheet: Figure 3c left panel
Figure 3c left panel
	seurat_clusters	cell type	porportions
	0	iNKT cells	0.110733
	1	iNKT cells	0.337449
	2	iNKT cells	0.505474
	3	iNKT cells	0.733876
	4	iNKT cells	0.634872
	5	iNKT cells	0.586047
	6	iNKT cells	0.16622
	7	iNKT cells	0.769231
	0	PILT-MHC	0.793867
	1	PILT-MHC	0.512346
	2	PILT-MHC	0.385036
	3	PILT-MHC	0.194114
	4	PILT-MHC	0.283927
	5	PILT-MHC	0.311628
	6	PILT-MHC	0.364611
	7	PILT-MHC	0
	0	PILT-WT	0.0954003
	1	PILT-WT	0.150206
	2	PILT-WT	0.109489
	3	PILT-WT	0.07201
	4	PILT-WT	0.0812013
	5	PILT-WT	0.102326
	6	PILT-WT	0.469169
	7	PILT-WT	0.230769

## Sheet: Figure 3c right panel
Figure 3c right panel
	Cell type	Subset	porportions
	iNKT cells	DP	0.00370165
	PILT-MHC	DP	0
	PILT-WT	DP	0.00550964
	iNKT cells	PILT/iNKT0	0.0120304
	PILT-MHC	PILT/iNKT0	0.160358
	PILT-WT	PILT/iNKT0	0.0514233
	iNKT cells	PILT/iNKT1	0.930964
	PILT-MHC	PILT/iNKT1	0.660358
	PILT-WT	PILT/iNKT1	0.554637
	iNKT cells	PILT/iNKT17	0.0229502
	PILT-MHC	PILT/iNKT17	0.0935994
	PILT-WT	PILT/iNKT17	0.321396
	iNKT cells	PILT/iNKT2	0.0303535
	PILT-MHC	PILT/iNKT2	0.0856848
	PILT-WT	PILT/iNKT2	0.067034

## Sheet: Figure 3e
Figure 3e right panel
	seurat_clusters	cell type	proportions
	0	iNKT	0.0801457
	1	iNKT	0.587413
	2	iNKT	0.381764
	3	iNKT	0.789809
	4	iNKT	0.611044
	5	iNKT	0.451028
	6	iNKT	0.276119
	7	iNKT	0.130307
	0	PILT	0.919854
	1	PILT	0.412587
	2	PILT	0.618236
	3	PILT	0.210191
	4	PILT	0.388956
	5	PILT	0.548972
	6	PILT	0.723881
	7	PILT	0.869693

## Sheet: Figure 3g
Figure 3g right panel
	seurat_clusters	cell type	proportions
	0	Mait	0.328297
	1	Mait	0.565621
	2	Mait	0.0971537
	3	Mait	0.749693
	4	Mait	0.807504
	5	Mait	0.918919
	6	Mait	0
	0	PILT	0.671703
	1	PILT	0.434379
	2	PILT	0.902846
	3	PILT	0.250307
	4	PILT	0.192496
	5	PILT	0.0810811
	6	PILT	1

## Sheet: Figure 4a
Figure 4a
		(Cdr3a) diversity	(Cdr3b) diversity	(vgene-a) diversity	(vgene-b) diversity
	MHC-PILT (Thymus)	0.991667	0.992065	0.967361	0.928345
	WT-PILT (Thymus)	0.991389	0.991943	0.922083	0.916626
	INKT cells (Thymus)	0.199306	0.992065	0.0329167	0.646851
	CD8 T cells (Thymus)	0.991111	0.992188	0.96375	0.929688
	CD4 T cells (Thymus)	0.991528	0.992188	0.971667	0.931274
	CD8 T cells (PBMC)	0.991528	0.992188	0.968056	0.932373
	CD4 T cells (PBMC)	0.986667	0.992065	0.969306	0.931152

## Sheet: Figure 4b
Figure 4b
		Vgene-a usage for MHC-PILT and WT-PILT cell populations from thymus (%)
		TRAV9N-3	TRAV16N	TRAV13-1	TRAV13N-4	TRAV3N-3	TRAV8D-2	TRAV16	TRAV6D-6	TRAV12D-3	TRAV12-2	TRAV6N-7	TRAV12-1	TRAV12N-2	TRAV12-3	TRAV7-5	TRAV10	TRAV1	TRAV8N-2	TRAV6N-6	TRAV21-DV12
	MHC-PILT cells	15.1515	6.36614	4.85203	3.20028	4.43909	1.7894	4.23262	3.33792	3.99174	3.68204	2.3744	2.75	2.41	1.69	1.27	2.03	0.52	1.75	1.58	1.2
	WT-PILT cells	7.94907	1.92837	2.57117	4.6832	3.12213	4.40771	1.74472	4.22406	3.58127	3.21396	2.75482	2.39	2.66	2.66	2.39	0.73	2.02	1.93	1.84	1.84
		Vgene-b usage for for MHC-PILT and WT-PILT cell populations from thymus (%)
		TRBV13-3	TRBV12-2 +TRBV13-2	TRBV16	TRBV19	TRBV1	TRBV5	TRBV29	TRBV13-1	TRBV12-1	TRBV17	TRBV14	TRBV12-2	TRBV10	TRBV3	TRBV2	TRBV20	TRBV15	TRBV31	TRBV26	TRBV13-2
	MHC-PILT cells	10.0138	8.36201	7.1576	9.49759	4.40468	7.22643	6.77908	6.71025	6.71025	6.67584	3.85409	6.02202	4.78321	4.40468	4.09498	1.99587	2.61528	2.40881	1.23882	0.481762
	WT-PILT cells	14.5087	14.1414	13.2231	7.89715	7.25436	3.58127	3.48944	6.15243	5.87695	2.0202	6.15243	3.85675	3.0303	3.94858	2.84665	3.67309	3.39761	3.30579	2.29568	0.826446

## Sheet: Figure 4c
Figure 4c
	MHC-PILT				WT-PILT
	TRA	TRB	% of cells		TRA	TRB	% of cells
	TRAV10	TRBV1	0.0825083		TRAV1	TRBV1	0
	TRAV10	TRBV10	0.123762		TRAV1	TRBV10	0
	TRAV10	TRBV12-1	0.247525		TRAV1	TRBV12-1	0.117096
	TRAV10	TRBV12-2	0.0825083		TRAV1	TRBV12-2	0
	TRAV10	TRBV12-2+TRBV13-2	0		TRAV1	TRBV12-2+TRBV13-2	0.234192
	TRAV10	TRBV13-1	0.165017		TRAV1	TRBV13-1	0.234192
	TRAV10	TRBV13-3	0.0825083		TRAV1	TRBV13-2	0
	TRAV10	TRBV14	0.0412541		TRAV1	TRBV13-3	1.05386
	TRAV10	TRBV15	0.0412541		TRAV1	TRBV14	0
	TRAV10	TRBV16	0.0825083		TRAV1	TRBV15	0
	TRAV10	TRBV17	0.0412541		TRAV1	TRBV16	0
	TRAV10	TRBV19	0.165017		TRAV1	TRBV17	0
	TRAV10	TRBV2	0		TRAV1	TRBV19	0.117096
	TRAV10	TRBV20	0		TRAV1	TRBV2	0.117096
	TRAV10	TRBV23	0		TRAV1	TRBV20	0.117096
	TRAV10	TRBV26	0.0412541		TRAV1	TRBV26	0
	TRAV10	TRBV29	0.247525		TRAV1	TRBV29	0.117096
	TRAV10	TRBV3	0.123762		TRAV1	TRBV3	0
	TRAV10	TRBV30	0		TRAV1	TRBV31	0.117096
	TRAV10	TRBV5	0.123762		TRAV1	TRBV5	0
	TRAV12-1	TRBV1	0.0825083		TRAV12-1	TRBV1	0.234192
	TRAV12-1	TRBV10	0		TRAV12-1	TRBV10	0
	TRAV12-1	TRBV12-1	0.330033		TRAV12-1	TRBV12-1	0.234192
	TRAV12-1	TRBV12-2	0.0412541		TRAV12-1	TRBV12-2	0
	TRAV12-1	TRBV12-2+TRBV13-2	0.0825083		TRAV12-1	TRBV12-2+TRBV13-2	0
	TRAV12-1	TRBV13-1	0.206271		TRAV12-1	TRBV13-1	0
	TRAV12-1	TRBV13-3	0.247525		TRAV12-1	TRBV13-2	0
	TRAV12-1	TRBV14	0		TRAV12-1	TRBV13-3	0.117096
	TRAV12-1	TRBV15	0.0825083		TRAV12-1	TRBV14	0.117096
	TRAV12-1	TRBV16	0.288779		TRAV12-1	TRBV15	0
	TRAV12-1	TRBV17	0.371287		TRAV12-1	TRBV16	0.351288
	TRAV12-1	TRBV19	0.288779		TRAV12-1	TRBV17	0.117096
	TRAV12-1	TRBV2	0.165017		TRAV12-1	TRBV19	0.234192
	TRAV12-1	TRBV20	0.0825083		TRAV12-1	TRBV2	0.117096
	TRAV12-1	TRBV23	0		TRAV12-1	TRBV20	0.117096
	TRAV12-1	TRBV26	0		TRAV12-1	TRBV26	0.468384
	TRAV12-1	TRBV29	0.0825083		TRAV12-1	TRBV29	0
	TRAV12-1	TRBV3	0		TRAV12-1	TRBV3	0
	TRAV12-1	TRBV30	0		TRAV12-1	TRBV31	0.117096
	TRAV12-1	TRBV5	0.123762		TRAV12-1	TRBV5	0
	TRAV12-2	TRBV1	0.288779		TRAV12-2	TRBV1	0.117096
	TRAV12-2	TRBV10	0.0825083		TRAV12-2	TRBV10	0.234192
	TRAV12-2	TRBV12-1	0.247525		TRAV12-2	TRBV12-1	0.351288
	TRAV12-2	TRBV12-2	0.247525		TRAV12-2	TRBV12-2	0.117096
	TRAV12-2	TRBV12-2+TRBV13-2	0.288779		TRAV12-2	TRBV12-2+TRBV13-2	0.819672
	TRAV12-2	TRBV13-1	0.371287		TRAV12-2	TRBV13-1	0.234192
	TRAV12-2	TRBV13-3	0.453795		TRAV12-2	TRBV13-2	0
	TRAV12-2	TRBV14	0.0412541		TRAV12-2	TRBV13-3	0
	TRAV12-2	TRBV15	0.123762		TRAV12-2	TRBV14	0.58548
	TRAV12-2	TRBV16	0.206271		TRAV12-2	TRBV15	0.234192
	TRAV12-2	TRBV17	0.165017		TRAV12-2	TRBV16	0.117096
	TRAV12-2	TRBV19	0.288779		TRAV12-2	TRBV17	0
	TRAV12-2	TRBV2	0.165017		TRAV12-2	TRBV19	0.234192
	TRAV12-2	TRBV20	0.0825083		TRAV12-2	TRBV2	0.234192
	TRAV12-2	TRBV23	0		TRAV12-2	TRBV20	0
	TRAV12-2	TRBV26	0.0412541		TRAV12-2	TRBV26	0
	TRAV12-2	TRBV29	0.0825083		TRAV12-2	TRBV29	0
	TRAV12-2	TRBV3	0.123762		TRAV12-2	TRBV3	0
	TRAV12-2	TRBV30	0		TRAV12-2	TRBV31	0
	TRAV12-2	TRBV5	0.371287		TRAV12-2	TRBV5	0.117096
	TRAV12D-3	TRBV1	0.0412541		TRAV12-3	TRBV1	0.117096
	TRAV12D-3	TRBV10	0.206271		TRAV12-3	TRBV10	0.234192
	TRAV12D-3	TRBV12-1	0.206271		TRAV12-3	TRBV12-1	0.234192
	TRAV12D-3	TRBV12-2	0.0412541		TRAV12-3	TRBV12-2	0
	TRAV12D-3	TRBV12-2+TRBV13-2	0.371287		TRAV12-3	TRBV12-2+TRBV13-2	0.468384
	TRAV12D-3	TRBV13-1	0.206271		TRAV12-3	TRBV13-1	0.351288
	TRAV12D-3	TRBV13-3	0.412541		TRAV12-3	TRBV13-2	0.117096
	TRAV12D-3	TRBV14	0		TRAV12-3	TRBV13-3	0.234192
	TRAV12D-3	TRBV15	0.123762		TRAV12-3	TRBV14	0.117096
	TRAV12D-3	TRBV16	0.453795		TRAV12-3	TRBV15	0
	TRAV12D-3	TRBV17	0.0825083		TRAV12-3	TRBV16	0.117096
	TRAV12D-3	TRBV19	0.618812		TRAV12-3	TRBV17	0
	TRAV12D-3	TRBV2	0.0825083		TRAV12-3	TRBV19	0.117096
	TRAV12D-3	TRBV20	0.0825083		TRAV12-3	TRBV2	0
	TRAV12D-3	TRBV23	0.0412541		TRAV12-3	TRBV20	0
	TRAV12D-3	TRBV26	0.123762		TRAV12-3	TRBV26	0.117096
	TRAV12D-3	TRBV29	0.247525		TRAV12-3	TRBV29	0.117096
	TRAV12D-3	TRBV3	0.206271		TRAV12-3	TRBV3	0
	TRAV12D-3	TRBV30	0		TRAV12-3	TRBV31	0.234192
	TRAV12D-3	TRBV5	0.247525		TRAV12-3	TRBV5	0
	TRAV13-1	TRBV1	0.0825083		TRAV12D-3	TRBV1	0.117096
	TRAV13-1	TRBV10	0.412541		TRAV12D-3	TRBV10	0.117096
	TRAV13-1	TRBV12-1	0.247525		TRAV12D-3	TRBV12-1	0.351288
	TRAV13-1	TRBV12-2	0.165017		TRAV12D-3	TRBV12-2	0.117096
	TRAV13-1	TRBV12-2+TRBV13-2	0.536304		TRAV12D-3	TRBV12-2+TRBV13-2	0.351288
	TRAV13-1	TRBV13-1	0.371287		TRAV12D-3	TRBV13-1	0.117096
	TRAV13-1	TRBV13-3	0.49505		TRAV12D-3	TRBV13-2	0
	TRAV13-1	TRBV14	0.165017		TRAV12D-3	TRBV13-3	0.117096
	TRAV13-1	TRBV15	0.0412541		TRAV12D-3	TRBV14	0.234192
	TRAV13-1	TRBV16	0.0825083		TRAV12D-3	TRBV15	0
	TRAV13-1	TRBV17	0.288779		TRAV12D-3	TRBV16	0.117096
	TRAV13-1	TRBV19	0.453795		TRAV12D-3	TRBV17	0.117096
	TRAV13-1	TRBV2	0.0825083		TRAV12D-3	TRBV19	0.468384
	TRAV13-1	TRBV20	0.0412541		TRAV12D-3	TRBV2	0.117096
	TRAV13-1	TRBV23	0.123762		TRAV12D-3	TRBV20	0.117096
	TRAV13-1	TRBV26	0.0412541		TRAV12D-3	TRBV26	0.117096
	TRAV13-1	TRBV29	0.412541		TRAV12D-3	TRBV29	0.117096
	TRAV13-1	TRBV3	0.330033		TRAV12D-3	TRBV3	0
	TRAV13-1	TRBV30	0		TRAV12D-3	TRBV31	0.117096
	TRAV13-1	TRBV5	0.0825083		TRAV12D-3	TRBV5	0.117096
	TRAV13-4-DV7	TRBV1	0		TRAV13-1	TRBV1	0.234192
	TRAV13-4-DV7	TRBV10	0.0412541		TRAV13-1	TRBV10	0.117096
	TRAV13-4-DV7	TRBV12-1	0.0825083		TRAV13-1	TRBV12-1	0.234192
	TRAV13-4-DV7	TRBV12-2	0		TRAV13-1	TRBV12-2	0.234192
	TRAV13-4-DV7	TRBV12-2+TRBV13-2	0.0412541		TRAV13-1	TRBV12-2+TRBV13-2	0.234192
	TRAV13-4-DV7	TRBV13-1	0.0412541		TRAV13-1	TRBV13-1	0.117096
	TRAV13-4-DV7	TRBV13-3	0.0412541		TRAV13-1	TRBV13-2	0
	TRAV13-4-DV7	TRBV14	0		TRAV13-1	TRBV13-3	0.117096
	TRAV13-4-DV7	TRBV15	0		TRAV13-1	TRBV14	0.234192
	TRAV13-4-DV7	TRBV16	0.0825083		TRAV13-1	TRBV15	0
	TRAV13-4-DV7	TRBV17	0.0412541		TRAV13-1	TRBV16	0.117096
	TRAV13-4-DV7	TRBV19	0.0412541		TRAV13-1	TRBV17	0
	TRAV13-4-DV7	TRBV2	0.247525		TRAV13-1	TRBV19	0
	TRAV13-4-DV7	TRBV20	0		TRAV13-1	TRBV2	0
	TRAV13-4-DV7	TRBV23	0.0412541		TRAV13-1	TRBV20	0
	TRAV13-4-DV7	TRBV26	0		TRAV13-1	TRBV26	0
	TRAV13-4-DV7	TRBV29	0.0412541		TRAV13-1	TRBV29	0.351288
	TRAV13-4-DV7	TRBV3	0		TRAV13-1	TRBV3	0
	TRAV13-4-DV7	TRBV30	0		TRAV13-1	TRBV31	0.117096
	TRAV13-4-DV7	TRBV5	0.206271		TRAV13-1	TRBV5	0
	TRAV13N-4	TRBV1	0.165017		TRAV13N-2	TRBV1	0
	TRAV13N-4	TRBV10	0.123762		TRAV13N-2	TRBV10	0
	TRAV13N-4	TRBV12-1	0.123762		TRAV13N-2	TRBV12-1	0
	TRAV13N-4	TRBV12-2	0		TRAV13N-2	TRBV12-2	0
	TRAV13N-4	TRBV12-2+TRBV13-2	0.247525		TRAV13N-2	TRBV12-2+TRBV13-2	0.58548
	TRAV13N-4	TRBV13-1	0.165017		TRAV13N-2	TRBV13-1	0.117096
	TRAV13N-4	TRBV13-3	0.412541		TRAV13N-2	TRBV13-2	0
	TRAV13N-4	TRBV14	0.123762		TRAV13N-2	TRBV13-3	0.234192
	TRAV13N-4	TRBV15	0		TRAV13N-2	TRBV14	0.117096
	TRAV13N-4	TRBV16	0.206271		TRAV13N-2	TRBV15	0
	TRAV13N-4	TRBV17	0.206271		TRAV13N-2	TRBV16	0
	TRAV13N-4	TRBV19	0.0825083		TRAV13N-2	TRBV17	0.117096
	TRAV13N-4	TRBV2	0.536304		TRAV13N-2	TRBV19	0
	TRAV13N-4	TRBV20	0.165017		TRAV13N-2	TRBV2	0.117096
	TRAV13N-4	TRBV23	0		TRAV13N-2	TRBV20	0
	TRAV13N-4	TRBV26	0		TRAV13N-2	TRBV26	0
	TRAV13N-4	TRBV29	0.330033		TRAV13N-2	TRBV29	0
	TRAV13N-4	TRBV3	0.0825083		TRAV13N-2	TRBV3	0.117096
	TRAV13N-4	TRBV30	0		TRAV13N-2	TRBV31	0
	TRAV13N-4	TRBV5	0.123762		TRAV13N-2	TRBV5	0.117096
	TRAV14-1	TRBV1	0.0412541		TRAV13N-4	TRBV1	0.117096
	TRAV14-1	TRBV10	0.165017		TRAV13N-4	TRBV10	0.702576
	TRAV14-1	TRBV12-1	0		TRAV13N-4	TRBV12-1	0
	TRAV14-1	TRBV12-2	0		TRAV13N-4	TRBV12-2	0.117096
	TRAV14-1	TRBV12-2+TRBV13-2	0.206271		TRAV13N-4	TRBV12-2+TRBV13-2	0.702576
	TRAV14-1	TRBV13-1	0.0825083		TRAV13N-4	TRBV13-1	0.117096
	TRAV14-1	TRBV13-3	0.0825083		TRAV13N-4	TRBV13-2	0
	TRAV14-1	TRBV14	0		TRAV13N-4	TRBV13-3	0.936768
	TRAV14-1	TRBV15	0		TRAV13N-4	TRBV14	0.117096
	TRAV14-1	TRBV16	0		TRAV13N-4	TRBV15	0
	TRAV14-1	TRBV17	0		TRAV13N-4	TRBV16	0.351288
	TRAV14-1	TRBV19	0.0825083		TRAV13N-4	TRBV17	0
	TRAV14-1	TRBV2	0		TRAV13N-4	TRBV19	0.117096
	TRAV14-1	TRBV20	0		TRAV13N-4	TRBV2	0.702576
	TRAV14-1	TRBV23	0		TRAV13N-4	TRBV20	0
	TRAV14-1	TRBV26	0		TRAV13N-4	TRBV26	0.117096
	TRAV14-1	TRBV29	0.247525		TRAV13N-4	TRBV29	0.58548
	TRAV14-1	TRBV3	0		TRAV13N-4	TRBV3	0.117096
	TRAV14-1	TRBV30	0		TRAV13N-4	TRBV31	0
	TRAV14-1	TRBV5	0.0825083		TRAV13N-4	TRBV5	0
	TRAV16	TRBV1	0.165017		TRAV16	TRBV1	0
	TRAV16	TRBV10	0.0825083		TRAV16	TRBV10	0
	TRAV16	TRBV12-1	0.206271		TRAV16	TRBV12-1	0
	TRAV16	TRBV12-2	0.0825083		TRAV16	TRBV12-2	0
	TRAV16	TRBV12-2+TRBV13-2	0.288779		TRAV16	TRBV12-2+TRBV13-2	0.117096
	TRAV16	TRBV13-1	0.453795		TRAV16	TRBV13-1	0.234192
	TRAV16	TRBV13-3	0.288779		TRAV16	TRBV13-2	0
	TRAV16	TRBV14	0.165017		TRAV16	TRBV13-3	0.117096
	TRAV16	TRBV15	0.0412541		TRAV16	TRBV14	0
	TRAV16	TRBV16	0.412541		TRAV16	TRBV15	0
	TRAV16	TRBV17	0.206271		TRAV16	TRBV16	0.468384
	TRAV16	TRBV19	0.412541		TRAV16	TRBV17	0
	TRAV16	TRBV2	0.247525		TRAV16	TRBV19	0.117096
	TRAV16	TRBV20	0.165017		TRAV16	TRBV2	0
	TRAV16	TRBV23	0		TRAV16	TRBV20	0.117096
	TRAV16	TRBV26	0.0412541		TRAV16	TRBV26	0.234192
	TRAV16	TRBV29	0.206271		TRAV16	TRBV29	0
	TRAV16	TRBV3	0.0412541		TRAV16	TRBV3	0.117096
	TRAV16	TRBV30	0		TRAV16	TRBV31	0
	TRAV16	TRBV5	0.577558		TRAV16	TRBV5	0.351288
	TRAV16D-DV11	TRBV1	0.165017		TRAV16D-DV11	TRBV1	0
	TRAV16D-DV11	TRBV10	0		TRAV16D-DV11	TRBV10	0
	TRAV16D-DV11	TRBV12-1	0		TRAV16D-DV11	TRBV12-1	0
	TRAV16D-DV11	TRBV12-2	0.123762		TRAV16D-DV11	TRBV12-2	0
	TRAV16D-DV11	TRBV12-2+TRBV13-2	0.0825083		TRAV16D-DV11	TRBV12-2+TRBV13-2	0
	TRAV16D-DV11	TRBV13-1	0		TRAV16D-DV11	TRBV13-1	0.351288
	TRAV16D-DV11	TRBV13-3	0.206271		TRAV16D-DV11	TRBV13-2	0
	TRAV16D-DV11	TRBV14	0.0412541		TRAV16D-DV11	TRBV13-3	0.234192
	TRAV16D-DV11	TRBV15	0		TRAV16D-DV11	TRBV14	0
	TRAV16D-DV11	TRBV16	0.0825083		TRAV16D-DV11	TRBV15	0
	TRAV16D-DV11	TRBV17	0.0825083		TRAV16D-DV11	TRBV16	0.117096
	TRAV16D-DV11	TRBV19	0.123762		TRAV16D-DV11	TRBV17	0
	TRAV16D-DV11	TRBV2	0.0825083		TRAV16D-DV11	TRBV19	0.234192
	TRAV16D-DV11	TRBV20	0.0412541		TRAV16D-DV11	TRBV2	0.468384
	TRAV16D-DV11	TRBV23	0.123762		TRAV16D-DV11	TRBV20	0
	TRAV16D-DV11	TRBV26	0.0412541		TRAV16D-DV11	TRBV26	0.117096
	TRAV16D-DV11	TRBV29	0		TRAV16D-DV11	TRBV29	0
	TRAV16D-DV11	TRBV3	0		TRAV16D-DV11	TRBV3	0.117096
	TRAV16D-DV11	TRBV30	0		TRAV16D-DV11	TRBV31	0.117096
	TRAV16D-DV11	TRBV5	0.288779		TRAV16D-DV11	TRBV5	0.117096
	TRAV16N	TRBV1	0.288779		TRAV16N	TRBV1	0
	TRAV16N	TRBV10	0.165017		TRAV16N	TRBV10	0
	TRAV16N	TRBV12-1	0.206271		TRAV16N	TRBV12-1	0
	TRAV16N	TRBV12-2	0.247525		TRAV16N	TRBV12-2	0
	TRAV16N	TRBV12-2+TRBV13-2	0.288779		TRAV16N	TRBV12-2+TRBV13-2	0.351288
	TRAV16N	TRBV13-1	0.660066		TRAV16N	TRBV13-1	0
	TRAV16N	TRBV13-3	0.288779		TRAV16N	TRBV13-2	0
	TRAV16N	TRBV14	0.123762		TRAV16N	TRBV13-3	0.58548
	TRAV16N	TRBV15	0.165017		TRAV16N	TRBV14	0.117096
	TRAV16N	TRBV16	0.371287		TRAV16N	TRBV15	0
	TRAV16N	TRBV17	0.70132		TRAV16N	TRBV16	0
	TRAV16N	TRBV19	0.453795		TRAV16N	TRBV17	0.117096
	TRAV16N	TRBV2	0.371287		TRAV16N	TRBV19	0.117096
	TRAV16N	TRBV20	0		TRAV16N	TRBV2	0
	TRAV16N	TRBV23	0.0825083		TRAV16N	TRBV20	0
	TRAV16N	TRBV26	0.0825083		TRAV16N	TRBV26	0
	TRAV16N	TRBV29	0.330033		TRAV16N	TRBV29	0
	TRAV16N	TRBV3	0.288779		TRAV16N	TRBV3	0.117096
	TRAV16N	TRBV30	0.123762		TRAV16N	TRBV31	0
	TRAV16N	TRBV5	0.742574		TRAV16N	TRBV5	0.117096
	TRAV3N-3	TRBV1	0.165017		TRAV19	TRBV1	0
	TRAV3N-3	TRBV10	0.371287		TRAV19	TRBV10	0
	TRAV3N-3	TRBV12-1	0.330033		TRAV19	TRBV12-1	0
	TRAV3N-3	TRBV12-2	0.165017		TRAV19	TRBV12-2	0.117096
	TRAV3N-3	TRBV12-2+TRBV13-2	0.165017		TRAV19	TRBV12-2+TRBV13-2	0
	TRAV3N-3	TRBV13-1	0.123762		TRAV19	TRBV13-1	0.234192
	TRAV3N-3	TRBV13-3	0.536304		TRAV19	TRBV13-2	0
	TRAV3N-3	TRBV14	0		TRAV19	TRBV13-3	0.468384
	TRAV3N-3	TRBV15	0.0412541		TRAV19	TRBV14	0
	TRAV3N-3	TRBV16	0.330033		TRAV19	TRBV15	0
	TRAV3N-3	TRBV17	0.123762		TRAV19	TRBV16	0.117096
	TRAV3N-3	TRBV19	0.330033		TRAV19	TRBV17	0
	TRAV3N-3	TRBV2	0.123762		TRAV19	TRBV19	0
	TRAV3N-3	TRBV20	0.0412541		TRAV19	TRBV2	0
	TRAV3N-3	TRBV23	0.0412541		TRAV19	TRBV20	0
	TRAV3N-3	TRBV26	0.0825083		TRAV19	TRBV26	0
	TRAV3N-3	TRBV29	0.330033		TRAV19	TRBV29	0
	TRAV3N-3	TRBV3	0.206271		TRAV19	TRBV3	0
	TRAV3N-3	TRBV30	0.0412541		TRAV19	TRBV31	0
	TRAV3N-3	TRBV5	0.206271		TRAV19	TRBV5	0.117096
	TRAV5-4	TRBV1	0.0412541		TRAV3N-3	TRBV1	0.234192
	TRAV5-4	TRBV10	0		TRAV3N-3	TRBV10	0.234192
	TRAV5-4	TRBV12-1	0.123762		TRAV3N-3	TRBV12-1	0.117096
	TRAV5-4	TRBV12-2	0.123762		TRAV3N-3	TRBV12-2	0.117096
	TRAV5-4	TRBV12-2+TRBV13-2	0.288779		TRAV3N-3	TRBV12-2+TRBV13-2	0.702576
	TRAV5-4	TRBV13-1	0.0825083		TRAV3N-3	TRBV13-1	0.117096
	TRAV5-4	TRBV13-3	0.288779		TRAV3N-3	TRBV13-2	0
	TRAV5-4	TRBV14	0.0825083		TRAV3N-3	TRBV13-3	0.468384
	TRAV5-4	TRBV15	0.0825083		TRAV3N-3	TRBV14	0
	TRAV5-4	TRBV16	0		TRAV3N-3	TRBV15	0.117096
	TRAV5-4	TRBV17	0.0412541		TRAV3N-3	TRBV16	0.117096
	TRAV5-4	TRBV19	0.0825083		TRAV3N-3	TRBV17	0
	TRAV5-4	TRBV2	0.0412541		TRAV3N-3	TRBV19	0.117096
	TRAV5-4	TRBV20	0.0412541		TRAV3N-3	TRBV2	0
	TRAV5-4	TRBV23	0		TRAV3N-3	TRBV20	0
	TRAV5-4	TRBV26	0		TRAV3N-3	TRBV26	0.117096
	TRAV5-4	TRBV29	0.0412541		TRAV3N-3	TRBV29	0.234192
	TRAV5-4	TRBV3	0.0412541		TRAV3N-3	TRBV3	0.234192
	TRAV5-4	TRBV30	0		TRAV3N-3	TRBV31	0.117096
	TRAV5-4	TRBV5	0.0825083		TRAV3N-3	TRBV5	0.234192
	TRAV6D-6	TRBV1	0.123762		TRAV4-3	TRBV1	0.117096
	TRAV6D-6	TRBV10	0.0412541		TRAV4-3	TRBV10	0
	TRAV6D-6	TRBV12-1	0.288779		TRAV4-3	TRBV12-1	0
	TRAV6D-6	TRBV12-2	0.165017		TRAV4-3	TRBV12-2	0.117096
	TRAV6D-6	TRBV12-2+TRBV13-2	0.0825083		TRAV4-3	TRBV12-2+TRBV13-2	0.468384
	TRAV6D-6	TRBV13-1	0.123762		TRAV4-3	TRBV13-1	0
	TRAV6D-6	TRBV13-3	0.288779		TRAV4-3	TRBV13-2	0
	TRAV6D-6	TRBV14	0.123762		TRAV4-3	TRBV13-3	0.234192
	TRAV6D-6	TRBV15	0.0825083		TRAV4-3	TRBV14	0
	TRAV6D-6	TRBV16	0.0825083		TRAV4-3	TRBV15	0.117096
	TRAV6D-6	TRBV17	0.206271		TRAV4-3	TRBV16	0
	TRAV6D-6	TRBV19	0.165017		TRAV4-3	TRBV17	0
	TRAV6D-6	TRBV2	0.165017		TRAV4-3	TRBV19	0
	TRAV6D-6	TRBV20	0.0412541		TRAV4-3	TRBV2	0
	TRAV6D-6	TRBV23	0.0412541		TRAV4-3	TRBV20	0
	TRAV6D-6	TRBV26	0.0825083		TRAV4-3	TRBV26	0
	TRAV6D-6	TRBV29	0.165017		TRAV4-3	TRBV29	0
	TRAV6D-6	TRBV3	0.0825083		TRAV4-3	TRBV3	0.117096
	TRAV6D-6	TRBV30	0		TRAV4-3	TRBV31	0
	TRAV6D-6	TRBV5	0.247525		TRAV4-3	TRBV5	0
	TRAV6N-7	TRBV1	0.123762		TRAV4N-4	TRBV1	0.117096
	TRAV6N-7	TRBV10	0		TRAV4N-4	TRBV10	0
	TRAV6N-7	TRBV12-1	0		TRAV4N-4	TRBV12-1	0
	TRAV6N-7	TRBV12-2	0.165017		TRAV4N-4	TRBV12-2	0.117096
	TRAV6N-7	TRBV12-2+TRBV13-2	0.288779		TRAV4N-4	TRBV12-2+TRBV13-2	0.234192
	TRAV6N-7	TRBV13-1	0		TRAV4N-4	TRBV13-1	0
	TRAV6N-7	TRBV13-3	0.288779		TRAV4N-4	TRBV13-2	0
	TRAV6N-7	TRBV14	0.0412541		TRAV4N-4	TRBV13-3	0.351288
	TRAV6N-7	TRBV15	0		TRAV4N-4	TRBV14	0
	TRAV6N-7	TRBV16	0.123762		TRAV4N-4	TRBV15	0
	TRAV6N-7	TRBV17	0.123762		TRAV4N-4	TRBV16	0
	TRAV6N-7	TRBV19	0.288779		TRAV4N-4	TRBV17	0
	TRAV6N-7	TRBV2	0.0412541		TRAV4N-4	TRBV19	0.351288
	TRAV6N-7	TRBV20	0		TRAV4N-4	TRBV2	0
	TRAV6N-7	TRBV23	0		TRAV4N-4	TRBV20	0.468384
	TRAV6N-7	TRBV26	0		TRAV4N-4	TRBV26	0
	TRAV6N-7	TRBV29	0.206271		TRAV4N-4	TRBV29	0
	TRAV6N-7	TRBV3	0.206271		TRAV4N-4	TRBV3	0
	TRAV6N-7	TRBV30	0		TRAV4N-4	TRBV31	0
	TRAV6N-7	TRBV5	0.371287		TRAV4N-4	TRBV5	0
	TRAV7-4	TRBV1	0.0412541		TRAV6-3	TRBV1	0.117096
	TRAV7-4	TRBV10	0.0412541		TRAV6-3	TRBV10	0
	TRAV7-4	TRBV12-1	0.0412541		TRAV6-3	TRBV12-1	0
	TRAV7-4	TRBV12-2	0.123762		TRAV6-3	TRBV12-2	0
	TRAV7-4	TRBV12-2+TRBV13-2	0.123762		TRAV6-3	TRBV12-2+TRBV13-2	0
	TRAV7-4	TRBV13-1	0.247525		TRAV6-3	TRBV13-1	0.117096
	TRAV7-4	TRBV13-3	0.206271		TRAV6-3	TRBV13-2	0
	TRAV7-4	TRBV14	0		TRAV6-3	TRBV13-3	0.351288
	TRAV7-4	TRBV15	0.0412541		TRAV6-3	TRBV14	0
	TRAV7-4	TRBV16	0.0825083		TRAV6-3	TRBV15	0
	TRAV7-4	TRBV17	0.0825083		TRAV6-3	TRBV16	0.702576
	TRAV7-4	TRBV19	0.288779		TRAV6-3	TRBV17	0
	TRAV7-4	TRBV2	0.123762		TRAV6-3	TRBV19	0.117096
	TRAV7-4	TRBV20	0		TRAV6-3	TRBV2	0
	TRAV7-4	TRBV23	0		TRAV6-3	TRBV20	0.117096
	TRAV7-4	TRBV26	0		TRAV6-3	TRBV26	0
	TRAV7-4	TRBV29	0		TRAV6-3	TRBV29	0
	TRAV7-4	TRBV3	0.0412541		TRAV6-3	TRBV3	0
	TRAV7-4	TRBV30	0		TRAV6-3	TRBV31	0
	TRAV7-4	TRBV5	0		TRAV6-3	TRBV5	0
	TRAV7N-4	TRBV1	0		TRAV6D-6	TRBV1	0.117096
	TRAV7N-4	TRBV10	0.660066		TRAV6D-6	TRBV10	0
	TRAV7N-4	TRBV12-1	0		TRAV6D-6	TRBV12-1	0.468384
	TRAV7N-4	TRBV12-2	0		TRAV6D-6	TRBV12-2	0.117096
	TRAV7N-4	TRBV12-2+TRBV13-2	0.0825083		TRAV6D-6	TRBV12-2+TRBV13-2	0.58548
	TRAV7N-4	TRBV13-1	0		TRAV6D-6	TRBV13-1	0.702576
	TRAV7N-4	TRBV13-3	0.0412541		TRAV6D-6	TRBV13-2	0.117096
	TRAV7N-4	TRBV14	0		TRAV6D-6	TRBV13-3	0.117096
	TRAV7N-4	TRBV15	0		TRAV6D-6	TRBV14	0.351288
	TRAV7N-4	TRBV16	0		TRAV6D-6	TRBV15	0
	TRAV7N-4	TRBV17	0		TRAV6D-6	TRBV16	0.351288
	TRAV7N-4	TRBV19	0		TRAV6D-6	TRBV17	0
	TRAV7N-4	TRBV2	0		TRAV6D-6	TRBV19	0.468384
	TRAV7N-4	TRBV20	0.0412541		TRAV6D-6	TRBV2	0.117096
	TRAV7N-4	TRBV23	0		TRAV6D-6	TRBV20	0.117096
	TRAV7N-4	TRBV26	0		TRAV6D-6	TRBV26	0
	TRAV7N-4	TRBV29	0		TRAV6D-6	TRBV29	0.234192
	TRAV7N-4	TRBV3	0.0412541		TRAV6D-6	TRBV3	0
	TRAV7N-4	TRBV30	0		TRAV6D-6	TRBV31	0.234192
	TRAV7N-4	TRBV5	0		TRAV6D-6	TRBV5	0
	TRAV8D-2	TRBV1	0.0412541		TRAV8D-2	TRBV1	0.117096
	TRAV8D-2	TRBV10	0.0825083		TRAV8D-2	TRBV10	0
	TRAV8D-2	TRBV12-1	0.0825083		TRAV8D-2	TRBV12-1	0.351288
	TRAV8D-2	TRBV12-2	0.0412541		TRAV8D-2	TRBV12-2	0
	TRAV8D-2	TRBV12-2+TRBV13-2	0.206271		TRAV8D-2	TRBV12-2+TRBV13-2	1.40515
	TRAV8D-2	TRBV13-1	0.0825083		TRAV8D-2	TRBV13-1	0
	TRAV8D-2	TRBV13-3	0.206271		TRAV8D-2	TRBV13-2	0
	TRAV8D-2	TRBV14	0		TRAV8D-2	TRBV13-3	0.702576
	TRAV8D-2	TRBV15	0.123762		TRAV8D-2	TRBV14	0.117096
	TRAV8D-2	TRBV16	0.0412541		TRAV8D-2	TRBV15	0
	TRAV8D-2	TRBV17	0.123762		TRAV8D-2	TRBV16	0.351288
	TRAV8D-2	TRBV19	0.371287		TRAV8D-2	TRBV17	0
	TRAV8D-2	TRBV2	0		TRAV8D-2	TRBV19	0.234192
	TRAV8D-2	TRBV20	0		TRAV8D-2	TRBV2	0
	TRAV8D-2	TRBV23	0.0412541		TRAV8D-2	TRBV20	0
	TRAV8D-2	TRBV26	0.0412541		TRAV8D-2	TRBV26	0
	TRAV8D-2	TRBV29	0.123762		TRAV8D-2	TRBV29	0.117096
	TRAV8D-2	TRBV3	0.0412541		TRAV8D-2	TRBV3	0
	TRAV8D-2	TRBV30	0		TRAV8D-2	TRBV31	0.117096
	TRAV8D-2	TRBV5	0.0412541		TRAV8D-2	TRBV5	0
	TRAV8N-2	TRBV1	0.0825083		TRAV8N-2	TRBV1	0
	TRAV8N-2	TRBV10	0.165017		TRAV8N-2	TRBV10	0.117096
	TRAV8N-2	TRBV12-1	0.123762		TRAV8N-2	TRBV12-1	0.117096
	TRAV8N-2	TRBV12-2	0.0825083		TRAV8N-2	TRBV12-2	0
	TRAV8N-2	TRBV12-2+TRBV13-2	0.206271		TRAV8N-2	TRBV12-2+TRBV13-2	0.468384
	TRAV8N-2	TRBV13-1	0.0412541		TRAV8N-2	TRBV13-1	0.117096
	TRAV8N-2	TRBV13-3	0.123762		TRAV8N-2	TRBV13-2	0
	TRAV8N-2	TRBV14	0.123762		TRAV8N-2	TRBV13-3	0.702576
	TRAV8N-2	TRBV15	0		TRAV8N-2	TRBV14	0
	TRAV8N-2	TRBV16	0.0412541		TRAV8N-2	TRBV15	0
	TRAV8N-2	TRBV17	0.0825083		TRAV8N-2	TRBV16	0
	TRAV8N-2	TRBV19	0.288779		TRAV8N-2	TRBV17	0
	TRAV8N-2	TRBV2	0		TRAV8N-2	TRBV19	0.234192
	TRAV8N-2	TRBV20	0		TRAV8N-2	TRBV2	0
	TRAV8N-2	TRBV23	0		TRAV8N-2	TRBV20	0
	TRAV8N-2	TRBV26	0.0412541		TRAV8N-2	TRBV26	0
	TRAV8N-2	TRBV29	0.123762		TRAV8N-2	TRBV29	0
	TRAV8N-2	TRBV3	0		TRAV8N-2	TRBV3	0
	TRAV8N-2	TRBV30	0		TRAV8N-2	TRBV31	0
	TRAV8N-2	TRBV5	0.0412541		TRAV8N-2	TRBV5	0
	TRAV9N-3	TRBV1	0.618812		TRAV9N-3	TRBV1	1.99063
	TRAV9N-3	TRBV10	0.247525		TRAV9N-3	TRBV10	0.351288
	TRAV9N-3	TRBV12-1	0.49505		TRAV9N-3	TRBV12-1	0.234192
	TRAV9N-3	TRBV12-2	0.948845		TRAV9N-3	TRBV12-2	0.819672
	TRAV9N-3	TRBV12-2+TRBV13-2	0.453795		TRAV9N-3	TRBV12-2+TRBV13-2	1.52225
	TRAV9N-3	TRBV13-1	0.371287		TRAV9N-3	TRBV13-1	0.468384
	TRAV9N-3	TRBV13-3	0.742574		TRAV9N-3	TRBV13-2	0
	TRAV9N-3	TRBV14	0.660066		TRAV9N-3	TRBV13-3	1.17096
	TRAV9N-3	TRBV15	0		TRAV9N-3	TRBV14	1.87354
	TRAV9N-3	TRBV16	1.73267		TRAV9N-3	TRBV15	0.234192
	TRAV9N-3	TRBV17	0.49505		TRAV9N-3	TRBV16	4.68384
	TRAV9N-3	TRBV19	0.412541		TRAV9N-3	TRBV17	0
	TRAV9N-3	TRBV2	0.123762		TRAV9N-3	TRBV19	0.351288
	TRAV9N-3	TRBV20	0.0825083		TRAV9N-3	TRBV2	0.117096
	TRAV9N-3	TRBV23	0		TRAV9N-3	TRBV20	0.234192
	TRAV9N-3	TRBV26	0		TRAV9N-3	TRBV26	0
	TRAV9N-3	TRBV29	0.206271		TRAV9N-3	TRBV29	0.117096
	TRAV9N-3	TRBV3	0.165017		TRAV9N-3	TRBV3	0.234192
	TRAV9N-3	TRBV30	0.0412541		TRAV9N-3	TRBV31	0.234192
	TRAV9N-3	TRBV5	0.536304		TRAV9N-3	TRBV5	0.58548

## Sheet: Figure 4d
Figure 4d
	Cdr1a
		CD4 T cells (Thymus)	CD8 T cells (Thymus)	INKT cells (Thymus)	CD4 T cells (PBMC)	CD8 T cells (PBMC)	MHC-PILT (Thymus)	WT-PILT (Thymus)
	CD4 T cells (Thymus)	0	0.200291	0.993159	0.128954	0.295827	0.31137	0.471833
	CD8 T cells (Thymus)	0.200291	0	0.997019	0.275834	0.109937	0.120292	0.292967
	INKT cells (Thymus)	0.993159	0.997019	2.22045e-16	0.862012	0.999186	0.994033	0.98926
	CD4 T cells (PBMC)	0.128954	0.275834	0.862012	0	0.380226	0.349727	0.467623
	CD8 T cells (PBMC)	0.295827	0.109937	0.999186	0.380226	0	0.152529	0.303062
	MHC-PILT (Thymus)	0.31137	0.120292	0.994033	0.349727	0.152529	0	0.156062
	WT-PILT (Thymus)	0.471833	0.292967	0.98926	0.467623	0.303062	0.156062	0
	Cdr1b
		CD4 T cells (Thymus)	CD8 T cells (Thymus)	INKT cells (Thymus)	CD4 T cells (PBMC)	CD8 T cells (PBMC)	MHC-PILT (Thymus)	WT-PILT (Thymus)
	CD4 T cells (Thymus)	-2.22045e-16	0.0925029	0.601311	0.0372086	0.146473	0.15639	0.206749
	CD8 T cells (Thymus)	0.0925029	0	0.555518	0.0645317	0.036351	0.0461335	0.121392
	INKT cells (Thymus)	0.601311	0.555518	0	0.513567	0.526981	0.621465	0.49963
	CD4 T cells (PBMC)	0.0372086	0.0645317	0.513567	0	0.11034	0.120032	0.136109
	CD8 T cells (PBMC)	0.146473	0.036351	0.526981	0.11034	0	0.0791581	0.106173
	MHC-PILT (Thymus)	0.15639	0.0461335	0.621465	0.120032	0.0791581	0	0.110537
	WT-PILT (Thymus)	0.206749	0.121392	0.49963	0.136109	0.106173	0.110537	0
	Cdr2a
		CD4 T cells (Thymus)	CD8 T cells (Thymus)	INKT cells (Thymus)	CD4 T cells (PBMC)	CD8 T cells (PBMC)	MHC-PILT (Thymus)	WT-PILT (Thymus)
	CD4 T cells (Thymus)	-2.22045e-16	0.166332	0.992859	0.0886406	0.22119	0.225001	0.318156
	CD8 T cells (Thymus)	0.166332	0	0.996625	0.229226	0.0632324	0.0774294	0.175704
	INKT cells (Thymus)	0.992859	0.996625	0	0.863223	0.998724	0.993735	0.989028
	CD4 T cells (PBMC)	0.0886406	0.229226	0.863223	0	0.298485	0.264978	0.337751
	CD8 T cells (PBMC)	0.22119	0.0632324	0.998724	0.298485	0	0.112671	0.184499
	MHC-PILT (Thymus)	0.225001	0.0774294	0.993735	0.264978	0.112671	0	0.0953748
	WT-PILT (Thymus)	0.318156	0.175704	0.989028	0.337751	0.184499	0.0953748	0
	Cdr2b
		CD4 T cells (Thymus)	CD8 T cells (Thymus)	INKT cells (Thymus)	CD4 T cells (PBMC)	CD8 T cells (PBMC)	MHC-PILT (Thymus)	WT-PILT (Thymus)
	CD4 T cells (Thymus)	0	0.089641	0.5936	0.0372699	0.144327	0.170186	0.197453
	CD8 T cells (Thymus)	0.089641	0	0.553098	0.067995	0.0380861	0.0488018	0.124452
	INKT cells (Thymus)	0.5936	0.553098	0	0.508807	0.525372	0.618075	0.498808
	CD4 T cells (PBMC)	0.0372699	0.067995	0.508807	2.22045e-16	0.113377	0.129912	0.136559
	CD8 T cells (PBMC)	0.144327	0.0380861	0.525372	0.113377	0	0.0808972	0.111034
	MHC-PILT (Thymus)	0.170186	0.0488018	0.618075	0.129912	0.0808972	1.11022e-16	0.110995
	WT-PILT (Thymus)	0.197453	0.124452	0.498808	0.136559	0.111034	0.110995	0

## Sheet: Figure 5a
Figure 5a
		TCRb and TCRgd expression in ATOC system (%)
		Week 1					Week 2					Week 3					Week 4					Week 5
	TCRb-/lo	41.3382	47.49	49.4841	42.0514	48.4502	46.3928	46.8342	46.6332	43.9318	49.8998	11.315	5.43445	8.46216	10.3378	9.35017	7.51796	9.59708	14.4153	19.6555	19.0955	11.5189	7.41119	9.30327	3.2422	17.2308
	TCRbint/hi	51.041	33.6345	42.8729	48.876	43.3343	41.6834	39.2965	41.407	39.6189	39.7796	33.3333	23.4367	42.2091	31.3204	23.3245	49.4789	48.3904	43.75	31.7123	53.5678	38.8379	19.7019	55.454	37.8087	31.6923
	TCRgd+	7.62078	18.8755	7.64299	9.07266	8.21547	11.9238	13.8693	11.9598	16.4493	10.3206	55.3517	71.1289	49.3287	58.3419	67.3253	43.0031	42.0126	41.8347	48.6322	27.3367	49.6432	72.8869	35.2427	58.9491	51.0769

[truncated: 15 more sheets: Figure 5b, Figure 5c, Figure 5d, Figure 5e, Figure 7f left panel, Figure 7f right panel, Figure 8e, Figure 8f, Figure 8g, Supplementary Figure 4a, Supplementary Figure 4b, Supplementary Figure 5, Supplementary Figure 8b, Supplementary Figure 9b, Supplementary Figure 10a]
